# Supplementary material for: Expression of plasma IFN signaling-related miRNAs during acute SARS-CoV-2 infection and its association with RBD-IgG antibody response
Source: Virol J. 2021 Dec 7;18:244. doi: 10.1186/s12985-021-01717-7 (PMC8649682; doi:10.1186/s12985-021-01717-7)
Supplement: Supplementary file 1 — Additional file 1: Table S1. List of human miRNAs with target gene and miRNAs seed binding site on COVID-19 isolates. [file 12985_2021_1717_MOESM1_ESM.xlsx]

## Sheet: Sheet1
Number	ISR-microRNAs	Target	Seed locations of miRNA and COVID-19 genome binding sites
1	hsa-let-7c-5p	STAT3	485, 1891, 4774, 7180, 12066, 16253, 16757, 18099, 18336, 18678, 23632, 24040, 24717, 25449, 27715, 29500
2	hsa-miR-15a-5p	AKT3, IFNG, IL10RA	3163, 5384, 8458, 8614, 13090, 14562, 14781, 19857, 24094, 24634, 25683, 26723, 28921, 28935, 28938, 29023
3	hsa-miR-15b-5p	AKT3, IFNG, SOCS3	3163, 5384, 8458, 8614, 13090, 14562, 14781, 19857, 24094, 24634, 25683, 26723, 28921, 28935, 28938, 29023
4	hsa-miR-29b-3p	AKT2, AKT3, STAT3	3727, 4519, 8329, 9379, 11374, 16284, 19479, 20868, 22342, 28642
5	hsa-miR-30b-5p	SOCS1, SOCS3	3451, 4974, 7939, 9354, 10426, 11657, 16863, 19567, 19710, 20069, 20360, 26729, 27955, 28140
6	hsa-miR-146b-3p	STAT3	12061, 15888, 17827, 22095, 22781, 29777
7	hsa-miR-148a-3p	SOCS2	3727, 4519, 8329, 9379, 11374, 16284, 19479, 20868, 22342, 28642
8	hsa-miR-186-5p	IL-2, JAK2, STAT3	2296, 3744, 6779, 6988, 7152, 7171, 7259, 9731, 10008, 13741, 14722, 15794, 21383, 21651, 23391, 27403
9	hsa-miR-409-3p	SOCS3	4990, 8386, 11785, 12403, 12525, 17285, 19760, 19803, 20759, 20829, 28767, 29694
10	hsa-miR-497-5p	AKT3, SOCS5	3163, 5384, 8458, 8614, 13090, 14562, 14781, 19857, 24094, 24634, 25683, 26723, 28921, 28935, 28938, 29023
11	hsa-miR-548c-5p	SOCS5, SOCS6	2733, 4025, 4531, 6783, 7774, 9508, 10962, 11641, 11672, 12950, 13644, 20196, 21886, 23026, 25807
12	hsa-miR-1246	CXCR4, HNF4γ	1925, 14584, 25791
